# Supplementary material for: Prevalence of intestinal parasites in school-age children in Turkey: A systematic review and meta-analysis
Source: PLoS Negl Trop Dis. 2025 Jun 25;19(6):e0013186. doi: 10.1371/journal.pntd.0013186 (PMC12208461; doi:10.1371/journal.pntd.0013186)
Supplement: S2 Table — (XLSX) [file pntd.0013186.s003.xlsx]

## Sheet: All
No	Author		Study name	Region	In which provinces	Year	Number of samples examined	Number of positive samples	Ascaris lumbricoides	Balantidium coli	Blastocystis spp	Blastocystis hominis	Chilomastix mesnili	Cryptosporidium parvum	Cryptosporidium spp.	Cyclospora cayetanensis	Cystoisospora belli	Dicrocoelium dendriticum	Dientamoeba fragilis	E. histolytica/dispar	Endolimax nana	Entamoeba coli	Entamoeba hartmanni	Entamoeba histolytica	Entamoeba spp	Enterobius vermicularis	Enteromonas hominis	Fasciola hepatica	G. intestinalis/duedonalis/labmblia	Giardia spp	Hymenolepis nana	Iodamoeba butschlii	Isospora belli	Microsporidia spp.	Pentatrichomonas hominis	Retortamonas intestinalis	Strongyloides stercoralis	Taenia saginata	Taenia spp	Toxoplasma gondii	Trichomonas hominis	Trichomonas intestinalis	Trichinella spp	Trichurus trichura	Hookworms	Helmint	Protozzon	Other
1	Aksoy, Ü., et al. (2007)	[13]	Demographic status and prevalence of intestinal parasitic infections in schoolchildren in Izmir, Turkey	Aegean	İzmir	2007	1127	337				165								2	13	28	6			114			88		14	3																2
2	Tüzemen, NÜ., et al. (2017)	[14]	Investigation of Parasitic Infection Rate in Stool Samples Submitted to Uludag University Parasitology Laboratory Between 2011-2015	Marmara	Bursa	2017	9835	356			49				19			2			1	64	2	26	22	29			84		2	9					10		18					1	3
3	Ulukanligil, M., et al. (2004)	[15]	Demographic and socio-economic factors affecting the physical development, haemoglobin and parasitic infection status of schoolchildren in Sanliurfa province, Turkey	Southeastern Anatolia	Şanlıurfa	2004	908	500	203																						59								7					91
4	Vezir, S., at al. (2019)	[16]	Evaluation of intestinal parasites in patients with chronic spontaneous urticaria in a territory hospital in Turkey	Central Anatolia	Ankara	2019	185	33			25								3			3				1			2
5	Çeliksöz, A., et al. (2016)	[17]	Effects of Enterobiasis on primary school children	Central Anatolia	Sivas	2016	2144	900																		590																						310
6	Özkalp, B., et al. (2010)	[18]	Distribution of Intestinal Parasites for Age and Gender in the 13 to 18 Years Age Group at the Nigde Orphanage	Central Anatolia	Niğde	2010	110	41	14															12		3			4									7						1
7	Yılmaz, EA., et al. (2016)	[19]	Parasitic Infections in Children with Chronic Spontaneous Urticaria	Central Anatolia	Ankara	2016	211	21				12							3			1				3			5
8	Simsek, Z., et al. (2004)	[20]	Effect of Giardia infection on growth and psychomotor development of children aged 0-5 years	Southeastern Anatolia	Şanlıurfa	2004	160	80	6															2		34			37															2
9	Yetkin, A., et al. (2010)	[21]	Intestinal Parasites in the Students of Van Health High School and Faculty of Veterinary Medicine	East. Anatolia	Van	2010	110	34	2			13	3								1	20		15		1			16		2	1							3		1
10	Ak, M., et al. (2006)	[22]	The distribution of the intestinal parasitic diseases in the Southeast Anatolian (GAP=SEAP) region of Turkey	Southeastern Anatolia	Adıyaman, Batman, Diyarbakır, Gaziantep, Kilis, Mardin, Siirt, Şanlıurfa ve Şırnak	2006	4470	1852	215			94										527		148					809		174	63												201				76
11	Dagci, H., et al. (2008)	[23]	The prevalence of intestinal parasites in the province of Izmir, Turkey	Aegean	İzmir	2008	2047	566				317	8						13	41	12	66	2			4			83		5	10				1			1			3
12	Maçin, S., et al. (2017)	[24]	Microbiological evaluation of an acute gastroenteritis outbreak	Southeastern Anatolia	Şırnak	2017	319	133				26							5					78					22		2
13	Sankur, F., et al. (2017)	[25]	The Distribution of Blastocystis Subtypes among School-aged Children in Mugla, Turkey	Aegean	Muğla	2017	468	35			35
14	Aksoy, Ü., et al. (2003)	[26]	Intestinal parasites in children with neoplasms	Aegean	İzmir	2003	142	32				25		3						1									9			3												1
15	Miman, Ö., et al. (2018)	[27]	Toxoplasma gondii - obsessive -compulsive disorder relationship: is it different in children?	East. Anatolia	Malatya	2018	63	21																																21
16	Ekici, A., et al. (2021)	[28]	Determınatıon of the occurrence frequency of cryptosporıdıum sp. In chıldren brought to the hospıtal wıth the complaınt of dıarrhea usıng dıfferent methods	East. Anatolia	Van	2021	150	43							43
17	Özdil, K., et al. (2020)	[29]	Low socioeconomic level and enterobius vermicularis: A interventional study to children and their mothers in home	Central Anatolia	Nevşehir	2020	663	38																		38
18	Bahceciler, NN., et al. (2007)	[30]	Association between previous enterobiasis and current wheezing: Evaluation of 1018 children	Marmara	İstanbul	2007	997	490	1			223										21		17		232			130		3													1
19	Tamer, GS., et al. (2007)	[31]	The prevalence of cryptosporidiosis in Turkish children, and genotyping of isolates by nested polymerase chain reaction-restriction fragment length polymorphism	Aegean	İzmir	2007	707	4							4
20	Yilmaz, H., et al. (2008)	[7]	Investigation of cryptosporidiosis by enzyme-linked immunosorbent assay and microscopy in children with diarrhea	East. Anatolia	van	2008	2000	697	36			201	20		81				7	5	5	51	2			5	2		245		26	11
21	Artan, MO., et al. (2008)	[32]	Enterobiasis among Preschool Children: a Study from Kayseri, Turkey	Central Anatolia	Kayseri	2008	1070	55																		55
22	Simsek, Z., et al. (2009)	[33]	Prevalence of Staphylococcus aureus and Intestinal Parasites Among Food Handlers in Sanliurfa, Southeastern Anatolia	Southeastern Anatolia	Şanlıurfa	2009	71	36	16													2		1		1			40		2								5					2
23	Çiçek, M., et al. (2012)	[34]	Prevalence of Toxocariasis in Human and Dogs in Van Province	East. Anatolia	Van	2012	800	122				26	5							2	1	14				3		9	23		11	5												1
24	Bacalan, F., et al. (2019)	[35]	Viral and Parasitic Gastroenteritis Agents and Metronidazole Treatment in Diyarbakir Children's Hospital	Southeastern Anatolia	Diyarbakır	2019	8874	1919														1819							1730
25	Turhanoglu, M., et al. (2012)	[36]	The frequency of Escherichia coli (EPEC, ETEC, EIEC and serotypes) shigella, rotavirus and parasite agents among children with acute gastroenteritis in Southeast Anatolia, Turkey	Southeastern Anatolia	Diyarbakır	2012	1079	472																274					198
26	Eren, C., et al. (2012)	[37]	Investigation of the Cryptosporidium in Immune Suppressed Individuals by Using Modified Acid-Fast Stainnig and ELISA Methods	Southeastern Anatolia	Diyarbakır	2012	199	9							9
27	Ozdemir, D ., et al. (2005)	[38]	Acute trichinellosis in children compared with adults	Aegean	İzmir	2005	76	47																																			47
28	Çulha, G., et al. (2006)	[39]	The Relationship Between Enterobius Vermicularis Infection And Nocturnal Enuresis	Mediterranean	Hatay	2006	80	57																		57
29	Aydemir, S., et al. (2024)	[40]	Molecular Characterization of Giardia intestinalis and Cryptosporidium spp. Detected in Humans in Ağrı, Türkiye	East. Anatolia	Ağrı	2024	184	12							4														8
30	Aydin, E., et al. (2022)	[41]	Evaluation of the Effect of Acute Gastroenteritis Factors on Laboratory Parameters in Pediatric Patients	Aegean	Kütahya	2022	1685	127	1			6							1					104		3			18		2								2
31	Türk, S., et al. (2012)	[42]	A New Approach to the Diagnosis of Species of Blastocystis: Direct Fluorescent Antibody Method	Central Anatolia	Ankara	2012	39	4			4
32	Ciftci, AO., et al. (1999)	[43]	Spectrum of complicated intestinal amebiasis through resected specimens:: Incidence and outcome	Central Anatolia	Ankara	1999	554	18																	18
33	Girginkardesler, N., et al. (2003)	[44]	Dientamoeba fragilis, a neglected cause of diarrhea, successfully treated with secnidazole	Aegean	Manisa	2003	400	78											35	6									34		2							1
34	Cemek, F., et al. (2016)	[45]	Personal Hygiene and Vulvovaginitis in Prepubertal Children	East. Anatolia	Van	2016	71	26	1			5														10			8			1												1
35	Cengiz, ZT., et al. (2015)	[46]	Seroprevalence of human fascioliasis in Van province, Turkey	East. Anatolia	Van	2015	1600	89																				89
36	Çimen B, and Aktaş O. (2022)	[47]	Distribution of bacterial, viral and parasitic gastroenteritis agents in children under 18 years of age in Erzurum, Turkey, 2010-2020	East. Anatolia	Erzurum	2022	44884	2153	21	1		20	4		1				1	1357						2			711		11								19		5
37	Güreser, AS., et al. (2022)	[48]	Detection of Blastocystis Subtypes in Children with Functional Abdominal Pain and Celiac Disease in Çorum, Turkey	Central Anatolia	Çorum	2022	161	18			17																			1
38	Çalik, S., et al. (2011)	[49]	Prevalence of microsporidium and other intestinal parasites in children from malatya, Turkey	East. Anatolia	Malatya	2011	1181	421	1			7	2						8			69				70			114		11	15		92					7			25
39	Tamer, GS., et al. (2015)	[50]	Genotyping and phylogenetic analysis of Giardia duodenalis isolates from Turkish children	Marmara	Kocaeli	2015	145	22																					22
40	Okyay, P., et al. (2004)	[51]	Intestinal parasites prevalence and related factors in school children, a western city sample-Turkey	Aegean	Aydın	2004	456	145														36				83			49		8								1
41	Yentur, DN., et al. (2015)	[52]	Prevalence and associated risk factors of intestinal parasites among children of farm workers in the southeastern Anatolian region of Turkey	Southeastern Anatolia	Adıyaman, Batman, Diyarbakır, Gaziantep, Kilis, Mardin, Siirt, Şanlıurfa, and Şırnak	2015	333	149	11																	56			71		18							40
42	Doğancı, T., et al. (2002)	[53]	Detection of Cryptosporidium parvum infection in childhood using various techniques	Central Anatolia	Ankara	2002	50	3							3
43	Ulukanlıgil, M., et al. (2003)	[54]	Demographic and parasitic infection status of schoolchildren and sanitary conditions of schools in Sanliurfa, Turkey	Southeastern Anatolia	Şanlıurfa	2003	1460	906	732																						104								67					135
44	Çeliksöz, A., et al. (2005)	[55]	Effects of giardiasis on school success, weight and height indices of primary school children in Turkey	Central Anatolia	Sivas	2005	1730	599																					444																			252
45	Yentur, DN., et al. (2015)	[56]	Risk Factors and Relationship Between Intestinal Parasites and the Growth Retardation and Psychomotor Development Delays of Children in Şanlıurfa, Turkey	Southeastern Anatolia	Şanlıurfa	2015	100	58	11		1											1				16			25		3													2
46	Balcıoğlu, IC., et al. (2007)	[57]	Rural life, lower socioeconomic status and parasitic infections	Aegean	Manisa	2007	100	68				35							11	13		23				33			32		10
47	Babat, SO., et al. (2018)	[58]	Diagnostics of intestinal parasites by light microscopy among the population of children between the ages of 4-12 in eastern Turkey	Marmara	İstanbul	2018	357	223	52			17						1	25	1						86				67	11						1		89
48	Değerli, S., et al. (2009)	[59]	Enterobiosis in Sivas, Turkey from past to present, effects on primary school children and potential risk factors	Central Anatolia	Sivas	2009	2230	196																		196
49	Ostan, I., et al. (2007)	[60]	Health inequities: lower socio-economic conditions and higher incidences of intestinal parasites	Aegean	Manisa	2007	294	91				42							10	4	11	18				3			27		1	2
50	Atambay, M., et al. (2007)	[61]	The frequency of intestinal parasites and head lice among students of the Akşemsettin Primary School for Deaf Students	East. Anatolia	Malatya	2007	117	53				4			1							17				19			26		1	1							1
51	Turhan, E., et al. (2009)	[62]	The distribution of intestinal parasites in children living in orphanages in Hatay, Turkey	Mediterranean	Hatay	2009	177	87	11																	57			14									5
52	Çamdalı, S., et al. (2024)	[63]	Investigation of Head Lice and Intestinal Parasites in Primary and Secondary School in Sivas	Central Anatolia	Sivas	2024	569	41			14											11				8			4										4
53	Özkan, AM., et al. (2023)	[64]	Investigation of intestinal parasites by conventional and molecular methods in children with gastrointestinal system complaints	Central Anatolia	Ankara	2023	150	61				34			1				39										7
54	Karakuş, İ., et al. (2022)	[65]	Evaluation of Intestinal Parasites and Some Clinical Symptoms in Children with Diarrhea	East. Anatolia	Iğdır	2022	400	89				47			10							24							8
55	Beyhan, Y., et al. (2020)	[66]	Investigation of Cryptosporidium spp. Antigen by ELISA in Stool Specimens: Nine Year Evaluation	East. Anatolia	Van	2020	427	12							12
56	Caner, A., et al. (2020)	[5]	Intestinal Protozoan Parasitic Infections in Immunocompromised Child Patients with Diarrhea	Aegean	İzmir	2020	82	32				3			14	6	2					1							2																			4
57	Taş, ZC., et al.(2019)	[67]	A Comprehensive Retrospective Study: Intestinal Parasites in Human in Van Province	East. Anatolia	Van	2019	39600	20485	994			13340			92					292								8	4910		676							24						119
58	İşler s, et al. (2018)	[68]	Determination of the prevalence of opportunistic intestinal parasites in children with diarrhea	East. Anatolia	Van	2018	105	43	1			22			12	4						5							7		1
59	Maçin, S., et al. (2016)	[69]	Detection of parasites in children with chronic diarrhea	Central Anatolia	Ankara	2016	60	12				4							3				1			1			7
60	Gökşen, B., et al. (2016)	[70]	Coexistence of Helicobacter pylori and Intestinal Parasitosis in Children with Chronic Abdominal Pain	Aegean	Manisa	2016	90	11			3															3			5
61	Arıkan, İ., et al. (2016)	[71]	Investigation of Factors Affecting Frequency of Intestinal Parasites in Primary School Students in an Urban Region in Turkey	Aegean	Kütahya	2016	471	86				13								2		2				57			12
62	Yazgan, S., et al. (2015)	[72]	The Investigation of Prevalence of Enterobius vermicularis (L.1758) in Primary School Age Children and Its Relation to Various Symptoms	Central Anatolia	Kayseri	2015	438	44																		44
63	Tüzemen, NÜ., et al. (2014)	[73]	Comparison of direct microscopy, culture,ELISA and molecular methods for the diagnosis of entamoeba histolytica	Central Anatolia	Eskişehir	2014	1049	209	6			64									5	18		84		12		1	18						1		1
64	Değerli, S., et al. (2012)	[74]	The Prevalence of Pediculus humanus capitisand the Coexistence of Intestinal Parasitesin Young Children in Boarding Schoolsin Sivas, Turkey	Central Anatolia	Sivas	2012	772	155				6								3	6	29				40			66		2	1							2
65	Hamamcı, B., et al. (2011)	[75]	Investigation of Intestinal Parasites Among Primary School Students in Kayseri-Hacılar	Central Anatolia	Kayseri	2011	328	116				77									6	15				35			14			1
66	Ekinci, B., et al. (2011)	[76]	Investigation of Intestinal Parasites Among Elementary School Students in the Mugla Province	Aegean	Muğla	2011	663	75	39													13				2			18		3
67	Koruk, I., et al. (2010)	[77]	Intestinal parasites, nutritional status and physchomotor development delay in migratory farm worker's children	Southeastern Anatolia	Şanlıurfa	2010	168	93	11																	13			62		15							19						2
68	Güdücüoğlu, H., et al. (2010)	[78]	Investigation of intestinal parasites in students of Mustafa Cengiz primary school in Van	East. Anatolia	Van	2010	195	117	5			28	7								1	35	3						71		21	1				1								2
69	Köksal, F., et al. (2010)	[79]	A retrospective evaluation of the prevalence of intestinal parasites in Istanbul, Turkey	Marmara	İstanbul	2010	29087	1242	10			604						1		15						129		1	411		6		1				2	60						3
70	Taş, C., et al. (2009)	[3]	Intestinal parasitoses detected in primary schoolchildren in the Van province	East. Anatolia	Van	2009	2975	1916	224			815	86						13	33	54	443	18			18	15	1	487		159	115				14					7			21
71	Taş, C., et al. (2009)	[80]	Intestinal parasites detected in Süphan Primary schoolchildren in Van	East. Anatolia	Van	2009	395	114	26			13								6	1	5				1			61		25	1												2
72	Ataş, AD., et al. (2008)	[81]	The investigation of intestinal parasites in two primary schools in different social-economic districts of the city of Yozgat, Turkey	Central Anatolia	Yozgat	2008	367	128	6											6		59				31			57		8							6						2
73	Karadam, SY., et al. (2008)	[82]	Distribution of intestinal parasites in children in two different day nurseries and a kindergarten in Aydin	Aegean	Aydın	2008	133	17				3														4			12
74	Yapici, F., et al. (2008)	[83]	The distribution of intestinal parasites and their causative factors in children	Marmara	Kocaeli	2008	400	156	1			24		5						1		6				59			79		1	3						3
75	Malatyalı, E., et al. (2008)	[84]	The frequency of intestinal parasites in primary school children in urban and rural regions	Central Anatolia	Sivas	2008	677	251	3			38		5						4	2	54	5			85			101		5								3
76	Tamer, GS., et al. (2008)	[85]	The frequency of the presence of intestinal parasites in students of Arslanbey Primary School	Central Anatolia	Sivas	2008	111	37														4				16			10																			7
77	Yılmaz, H., et al. (2007)	[86]	The prevalence of intestinal parasite infections among schoolchildren of Van province, Turkey	East. Anatolia	Van	2007	867	475				116	7						130			151				9		1	165		52	41												10				1
78	Koltas, IS., et al. (2007)	[87]	Importance of the detection of amoebic antigens in stoolsamples for the diagnosis of Entamoeba histolyticainfection, among children in southern Turkey	Mediterranean	Adana, Mersin	2007	131	22																22
79	Yilmaz, M., et al. (2007)	[88]	Investigation of intestinal parasites and ectoparasites in three primary school students in Elaziǧ	East. Anatolia	Elazığ	2007	448	119	14													36				36												14										19
80	Otaǧ, F., et al. (2007)	[89]	Investigation of Cryptosporidium oocysts in elementary school students in Mersin	Mediterranean	Mersin	2007	72	4							4
81	Değerli, S., et al. (2006)	[90]	Comparison of the results of examination of fecal samples from students at six months intervals in the Alahaci village primary school in Sivas	Central Anatolia	Sivas	2006	264	183	47			3									8	46		11					50		10	7												1
82	Alver, O., et al. (2006)	[91]	The prevalence and distribution of intestinal parasites detected by the Uludag University Medical School	Marmara	Bursa	2006	12139	525				142														230			153
83	Çelik, T., et al. (2006)	[92]	Incidence of intestinal parasites among primary school children in Malatya	East. Anatolia	Malatya	2006	1838	415	1			26										35				195			156		2	1							6		2
84	Çeliksöz, A., et al. (2005)	[93]	Prevalence of intestinal parasites in three socioeconomically-different regions of Sivas, Turkey	Central Anatolia	Sivas	2005	1864	694	16			17									71	94		65		229			307		26	25							109					7
85	Öztürk, CE., et al. (2004)	[94]	Intestinal parasitic infection in children in post-disaster situations years after earthquake	Black Sea	Düzce	2004	453	97	1			2														57			43
86	Coşkun, S. (1991)	[8]	Intestinal parasites in primary school students	Southeastern Anatolia	Mardin	1991	531	196	64															32					48		38													14
87	Gürses, N., et al. (1991)	[95]	Intestinal parasites in primary schools of different socioeconomic status and environmental conditions	Black Sea	Samsun	1991	294	86	8																	32			46
88	Balcı, MK., et al. (1990)	[2]	Parasite prevalence in schools with different socioeconomic status and evaluation of methods for diagnosing intestinal parasitic diseases	Central Anatolia	Ankara	1990	384	69	18																	16					20							3						12
89	Öncel, K., (2018)	[96]	Distribution of Intestinal Parasites Detected in Şanlıurfa Mehmet Akif Inan Education and Research Hospital Between October 2015 and October 2016	Southeastern Anatolia	Şanlıurfa	2018	2965	433				264	5						12	1	13	42	10			3	5		57		11	5				2			1		2
90	Akış, FB., et al. (2018)	[97]	Distribution of Intestinal Parasites in Patients Hospitalized in Child Intensive Care Unit	East. Anatolia	Van	2018	150	40				19			3	8						11							19
91	Keskinler, D., et al. (1997)	[98]	Distribution of intestinal parasites among the students of Atatürk University and therapy results	East. Anatolia	Erzurum	1997	100	59	36															5					4									9						3
92	Çelik, T., et al. (2014)	[99]	Effect of Intestinal Parasites on Weight and Height Percentile Values inPrimary School Students at Age of 10-16 Year	Southeastern Anatolia	Adıyaman	2014	450	147	2			22										34	3			23			55		2	5							4
93	Çiçek, M., et al. (2011)	[100]	Prevalence of Cryptosporidium spp. and other intestinal parasites in children with diarrhea	East. Anatolia	Van	2011	450	154	5			45	8		10							17	4		4				61		6	4										3
94	Kaplan, M., et al. (2009)	[101]	Prevalence of intestinal parasites among Children in Harput Nursery School and Harput Orphanage	East. Anatolia	Elazığ	2009	88	33	1													4				13			17		1
95	Börekçi, G., et al. (2009)	[102]	The determination of intestinal parasites, physical growth and hygiene behaviors of children in the Mersin City Social Service Child Care Centre	Mediterranean	Mersin	2009	164	46							3						3	12	4	6		1			21		3													1
96	Malatyalı, E., et al. (2009)	[103]	The frequency of luminal parasites among the primary school children from different settlements in Sivas	Central Anatolia	Sivas	2009	1449	319	2									1		22	4	100				87			121		6	11							1		5
97	Kaplan, M., et al. (2009)	[104]	The intestinal parasite prevalence in students Of Namik Kemal Elementary School in Elazığ	East. Anatolia	Elazığ	2009	229	33				4										8				5			16
98	Yaman, O., et al. (2010)	[105]	The investigation of intestinal parasites in foreign high school students	Central Anatolia	Kayseri	2010	192	73
99	Pektaş, B., et al. (2015)	[106]	Three years of distribution of intestinal parasites in an Education and Research Hospital: A retrospective study	Central Anatolia	Konya	2015	2147	846	1			418	1												238	4			179		1	3						1

## Sheet: Total
Author	Region	Number of samples examined	Number of positive samples
Aksoy, Ü., et al. (2007)	Aegean	1127	337
Tüzemen, NÜ., et al. (2017)	Marmara	9835	356
Ulukanligil, M., et al. (2004)	Southeastern Anatolia	908	500
Vezir, S., at al. (2019)	Central Anatolia	185	33
Çeliksöz, A., et al. (2016)	Central Anatolia	2144	900
Özkalp, B., et al. (2010)	Central Anatolia	110	41
Yılmaz, EA., et al. (2016)	Central Anatolia	211	21
Simsek, Z., et al. (2004)	Southeastern Anatolia	160	80
Yetkin, A., et al. (2010)	East. Anatolia	110	34
Ak, M., et al. (2006)	Southeastern Anatolia	4470	1852
Dagci, H., et al. (2008)	Aegean	2047	566
Maçin, S., et al. (2017)	Southeastern Anatolia	319	133
Sankur, F., et al. (2017)	Aegean	468	35
Aksoy, Ü., et al. (2003)	Aegean	142	32
Miman, Ö., et al. (2018)	East. Anatolia	63	21
Ekici, A., et al. (2021)	East. Anatolia	150	43
Özdil, K., et al. (2020)	Central Anatolia	663	38
Bahceciler, NN., et al. (2007)	Marmara	997	490
Tamer, GS., et al. (2007)	Aegean	707	4
Yilmaz, H., et al. (2008)	East. Anatolia	2000	697
Artan, MO., et al. (2008)	Central Anatolia	1070	55
Simsek, Z., et al. (2009)	Southeastern Anatolia	71	36
Çiçek, M., et al. (2012)	East. Anatolia	800	122
Bacalan, F., et al. (2019)	Southeastern Anatolia	8874	1919
Turhanoglu, M., et al. (2012)	Southeastern Anatolia	1079	472
Eren, C., et al. (2012)	Southeastern Anatolia	199	9
Ozdemir, D ., et al. (2005)	Aegean	76	47
Çulha, G., et al. (2006)	Mediterranean	80	57
Aydemir, S., et al. (2024)	East. Anatolia	184	12
Aydin, E., et al. (2022)	Aegean	1685	127
Türk, S., et al. (2012)	Central Anatolia	39	4
Ciftci, AO., et al. (1999)	Central Anatolia	554	18
Girginkardesler, N., et al. (2003)	Aegean	400	78
Cemek, F., et al. (2016)	East. Anatolia	71	26
Cengiz, ZT., et al. (2015)	East. Anatolia	1600	89
Çimen B, and Aktaş O. (2022)	East. Anatolia	44884	2153
Güreser, AS., et al. (2022)	Central Anatolia	161	18
Çalik, S., et al. (2011)	East. Anatolia	1181	421
Tamer, GS., et al. (2015)	Marmara	145	22
Okyay, P., et al. (2004)	Aegean	456	145
Yentur, DN., et al. (2015)	Southeastern Anatolia	333	149
Doğancı, T., et al. (2002)	Central Anatolia	50	3
Ulukanlıgil, M., et al. (2003)	Southeastern Anatolia	1460	906
Çeliksöz, A., et al. (2005)	Central Anatolia	1730	599
Yentur, DN., et al. (2015)	Southeastern Anatolia	100	58
Balcıoğlu, IC., et al. (2007)	Aegean	100	68
Babat, SO., et al. (2018)	Marmara	357	223
Değerli, S., et al. (2009)	Central Anatolia	2230	196
Ostan, I., et al. (2007)	Aegean	294	91
Atambay, M., et al. (2007)	East. Anatolia	117	53
Turhan, E., et al. (2009)	Mediterranean	177	87
Çamdalı, S., et al. (2024)	Central Anatolia	569	41
Özkan, AM., et al. (2023)	Central Anatolia	150	61
Karakuş, İ., et al. (2022)	East. Anatolia	400	89
Beyhan, Y., et al. (2020)	East. Anatolia	427	12
Caner, A., et al. (2020)	Aegean	82	32
Taş, ZC., et al.(2019)	East. Anatolia	39600	20485
İşler s, et al. (2018)	East. Anatolia	105	43
Maçin, S., et al. (2016)	Central Anatolia	60	12
Gökşen, B., et al. (2016)	Aegean	90	11
Arıkan, İ., et al. (2016)	Aegean	471	86
Yazgan, S., et al. (2015)	Central Anatolia	438	44
Tüzemen, NÜ., et al. (2014)	Central Anatolia	1049	209
Değerli, S., et al. (2012)	Central Anatolia	772	155
Hamamcı, B., et al. (2011)	Central Anatolia	328	116
Ekinci, B., et al. (2011)	Aegean	663	75
Koruk, I., et al. (2010)	Southeastern Anatolia	168	93
Güdücüoğlu, H., et al. (2010)	East. Anatolia	195	117
Köksal, F., et al. (2010)	Marmara	29087	1242
Taş, C., et al. (2009)	East. Anatolia	2975	1916
Taş, C., et al. (2009)	East. Anatolia	395	114
Ataş, AD., et al. (2008)	Central Anatolia	367	128
Karadam, SY., et al. (2008)	Aegean	133	17
Yapici, F., et al. (2008)	Marmara	400	156
Malatyalı, E., et al. (2008)	Central Anatolia	677	251
Tamer, GS., et al. (2008)	Central Anatolia	111	37
Yılmaz, H., et al. (2007)	East. Anatolia	867	475
Koltas, IS., et al. (2007)	Mediterranean	131	22
Yilmaz, M., et al. (2007)	East. Anatolia	448	119
Otaǧ, F., et al. (2007)	Mediterranean	72	4
Değerli, S., et al. (2006)	Central Anatolia	264	183
Alver, O., et al. (2006)	Marmara	12139	525
Çelik, T., et al. (2006)	East. Anatolia	1838	415
Çeliksöz, A., et al. (2005)	Central Anatolia	1864	694
Öztürk, CE., et al. (2004)	Black Sea	453	97
Coşkun, S. (1991)	Southeastern Anatolia	531	196
Gürses, N., et al. (1991)	Black Sea	294	86
Balcı, MK., et al. (1990)	Central Anatolia	384	69
Öncel, K., (2018)	Southeastern Anatolia	2965	433
Akış, FB., et al. (2018)	East. Anatolia	150	40
Keskinler, D., et al. (1997)	East. Anatolia	100	59
Çelik, T., et al. (2014)	Southeastern Anatolia	450	147
Çiçek, M., et al. (2011)	East. Anatolia	450	154
Kaplan, M., et al. (2009)	East. Anatolia	88	33
Börekçi, G., et al. (2009)	Mediterranean	164	46
Malatyalı, E., et al. (2009)	Central Anatolia	1449	319
Kaplan, M., et al. (2009)	East. Anatolia	229	33
Yaman, O., et al. (2010)	Central Anatolia	192	73
Pektaş, B., et al. (2015)	Central Anatolia	2147	846

## Sheet: Other
Author	Number of samples examined	Other
Aksoy, Ü., et al. (2007)	1127	2
Çeliksöz, A., et al. (2016)	2144	310
Ak, M., et al. (2006)	4470	76
Çeliksöz, A., et al. (2005)	1730	252
Caner, A., et al. (2020)	82	4
Tamer, GS., et al. (2008)	111	7
Yılmaz, H., et al. (2007)	867	1
Yilmaz, M., et al. (2007)	448	19

## Sheet: Entamoeba spp
Author	Number of samples examined	Entamoeba spp
Tüzemen, NÜ., et al. (2017)	9835	22
Ciftci, AO., et al. (1999)	554	18
Çiçek, M., et al. (2011)	450	4
Pektaş, B., et al. (2015)	2147	238

## Sheet: Trichomonas intestinalis
Author	Number of samples examined	Trichomonas intestinalis
Dagci, H., et al. (2008)	2047	3
Çalik, S., et al. (2011)	1181	25
Çiçek, M., et al. (2011)	450	3

## Sheet: Trichurus trichura
Author	Number of samples examined	Trichurus trichura
Tüzemen, NÜ., et al. (2017)	9835	1
Ulukanligil, M., et al. (2004)	908	91
Özkalp, B., et al. (2010)	110	1
Simsek, Z., et al. (2004)	160	2
Ak, M., et al. (2006)	4470	201
Aksoy, Ü., et al. (2003)	142	1
Bahceciler, NN., et al. (2007)	997	1
Simsek, Z., et al. (2009)	71	2
Çiçek, M., et al. (2012)	800	1
Cemek, F., et al. (2016)	71	1
Ulukanlıgil, M., et al. (2003)	1460	135
Yentur, DN., et al. (2015)	100	2
Taş, ZC., et al.(2019)	39600	119
Koruk, I., et al. (2010)	168	2
Güdücüoğlu, H., et al. (2010)	195	2
Köksal, F., et al. (2010)	29087	3
Taş, C., et al. (2009)	2975	21
Taş, C., et al. (2009)	395	2
Ataş, AD., et al. (2008)	367	2
Yılmaz, H., et al. (2007)	867	10
Değerli, S., et al. (2006)	264	1
Çeliksöz, A., et al. (2005)	1864	7
Coşkun, S. (1991)	531	14
Balcı, MK., et al. (1990)	384	12
Keskinler, D., et al. (1997)	100	3
Börekçi, G., et al. (2009)	164	1

## Sheet: Trichomonas hominis
Author	Number of samples examined	Trichomonas hominis
Yetkin, A., et al. (2010)	110	1
Çimen B, and Aktaş O. (2022)	44884	5
Taş, C., et al. (2009)	2975	7
Çelik, T., et al. (2006)	1838	2
Öncel, K., (2018)	2965	2
Malatyalı, E., et al. (2009)	1449	5

## Sheet: Taenia saginata
Author	Number of samples examined	Taenia saginata
Özkalp, B., et al. (2010)	110	7
Girginkardesler, N., et al. (2003)	400	1
Yentur, DN., et al. (2015)	333	40
Turhan, E., et al. (2009)	177	5
Taş, ZC., et al.(2019)	39600	24
Koruk, I., et al. (2010)	168	19
Köksal, F., et al. (2010)	29087	60
Ataş, AD., et al. (2008)	367	6
Yapici, F., et al. (2008)	400	3
Yilmaz, M., et al. (2007)	448	14
Balcı, MK., et al. (1990)	384	3
Keskinler, D., et al. (1997)	100	9
Pektaş, B., et al. (2015)	2147	1
Tüzemen, NÜ., et al. (2017)	9835	18
Ulukanligil, M., et al. (2004)	908	7
Yetkin, A., et al. (2010)	110	3
Dagci, H., et al. (2008)	2047	1
Simsek, Z., et al. (2009)	71	5
Aydin, E., et al. (2022)	1685	2
Çimen B, and Aktaş O. (2022)	44884	19
Çalik, S., et al. (2011)	1181	7
Okyay, P., et al. (2004)	456	1
Ulukanlıgil, M., et al. (2003)	1460	67
Babat, SO., et al. (2018)	357	89
Atambay, M., et al. (2007)	117	1
Çamdalı, S., et al. (2024)	569	4
Değerli, S., et al. (2012)	772	2
Malatyalı, E., et al. (2008)	677	3
Çelik, T., et al. (2006)	1838	6
Çeliksöz, A., et al. (2005)	1864	109
Öncel, K., (2018)	2965	1
Çelik, T., et al. (2014)	450	4
Malatyalı, E., et al. (2009)	1449	1

## Sheet: Iodamoeba butschlii
Author	Number of samples examined	Iodamoeba butschlii
Aksoy, Ü., et al. (2007)	1127	3
Tüzemen, NÜ., et al. (2017)	9835	9
Yetkin, A., et al. (2010)	110	1
Ak, M., et al. (2006)	4470	63
Dagci, H., et al. (2008)	2047	10
Aksoy, Ü., et al. (2003)	142	3
Yilmaz, H., et al. (2008)	2000	11
Çiçek, M., et al. (2012)	800	5
Cemek, F., et al. (2016)	71	1
Çalik, S., et al. (2011)	1181	15
Ostan, I., et al. (2007)	294	2
Atambay, M., et al. (2007)	117	1
Değerli, S., et al. (2012)	772	1
Hamamcı, B., et al. (2011)	328	1
Güdücüoğlu, H., et al. (2010)	195	1
Taş, C., et al. (2009)	2975	115
Taş, C., et al. (2009)	395	1
Yapici, F., et al. (2008)	400	3
Yılmaz, H., et al. (2007)	867	41
Değerli, S., et al. (2006)	264	7
Çelik, T., et al. (2006)	1838	1
Çeliksöz, A., et al. (2005)	1864	25
Öncel, K., (2018)	2965	5
Çelik, T., et al. (2014)	450	5
Çiçek, M., et al. (2011)	450	4
Malatyalı, E., et al. (2009)	1449	11
Pektaş, B., et al. (2015)	2147	3

## Sheet: G. intestinalis duedonalis labm
Author	Number of samples examined	G. intestinalis/duedonalis/labmblia
Aksoy, Ü., et al. (2007)	1127	88
Tüzemen, NÜ., et al. (2017)	9835	84
Vezir, S., at al. (2019)	185	2
Özkalp, B., et al. (2010)	110	4
Yılmaz, EA., et al. (2016)	211	5
Simsek, Z., et al. (2004)	160	37
Yetkin, A., et al. (2010)	110	16
Ak, M., et al. (2006)	4470	809
Dagci, H., et al. (2008)	2047	83
Maçin, S., et al. (2017)	319	22
Aksoy, Ü., et al. (2003)	142	9
Bahceciler, NN., et al. (2007)	997	130
Yilmaz, H., et al. (2008)	2000	245
Simsek, Z., et al. (2009)	71	40
Çiçek, M., et al. (2012)	800	23
Bacalan, F., et al. (2019)	8874	1730
Turhanoglu, M., et al. (2012)	1079	198
Aydemir, S., et al. (2024)	184	8
Aydin, E., et al. (2022)	1685	18
Girginkardesler, N., et al. (2003)	400	34
Cemek, F., et al. (2016)	71	8
Çimen B, and Aktaş O. (2022)	44884	711
Çalik, S., et al. (2011)	1181	114
Tamer, GS., et al. (2015)	145	22
Okyay, P., et al. (2004)	456	49
Yentur, DN., et al. (2015)	333	71
Çeliksöz, A., et al. (2005)	1730	444
Yentur, DN., et al. (2015)	100	25
Balcıoğlu, IC., et al. (2007)	100	32
Ostan, I., et al. (2007)	294	27
Atambay, M., et al. (2007)	117	26
Turhan, E., et al. (2009)	177	14
Çamdalı, S., et al. (2024)	569	4
Özkan, AM., et al. (2023)	150	7
Karakuş, İ., et al. (2022)	400	8
Caner, A., et al. (2020)	82	2
Taş, ZC., et al.(2019)	39600	4910
İşler s, et al. (2018)	105	7
Maçin, S., et al. (2016)	60	7
Gökşen, B., et al. (2016)	90	5
Arıkan, İ., et al. (2016)	471	12
Tüzemen, NÜ., et al. (2014)	1049	18
Değerli, S., et al. (2012)	772	66
Hamamcı, B., et al. (2011)	328	14
Ekinci, B., et al. (2011)	663	18
Koruk, I., et al. (2010)	168	62
Güdücüoğlu, H., et al. (2010)	195	71
Köksal, F., et al. (2010)	29087	411
Taş, C., et al. (2009)	2975	487
Taş, C., et al. (2009)	395	61
Ataş, AD., et al. (2008)	367	57
Karadam, SY., et al. (2008)	133	12
Yapici, F., et al. (2008)	400	79
Malatyalı, E., et al. (2008)	677	101
Tamer, GS., et al. (2008)	111	10
Yılmaz, H., et al. (2007)	867	165
Değerli, S., et al. (2006)	264	50
Alver, O., et al. (2006)	12139	153
Çelik, T., et al. (2006)	1838	156
Çeliksöz, A., et al. (2005)	1864	307
Öztürk, CE., et al. (2004)	453	43
Coşkun, S. (1991)	531	48
Gürses, N., et al. (1991)	294	46
Öncel, K., (2018)	2965	57
Akış, FB., et al. (2018)	150	19
Keskinler, D., et al. (1997)	100	4
Çelik, T., et al. (2014)	450	55
Çiçek, M., et al. (2011)	450	61
Kaplan, M., et al. (2009)	88	17
Börekçi, G., et al. (2009)	164	21
Malatyalı, E., et al. (2009)	1449	121
Kaplan, M., et al. (2009)	229	16
Pektaş, B., et al. (2015)	2147	179
Güreser, AS., et al. (2022)	161	1
Babat, SO., et al. (2018)	357	67

[truncated: 14 more sheets: Fasciola hepatica, Enteromonas hominis, Hymenolepis nana, Enterobius vermicularis, Entamoeba hartmanni , Entamoeba coli, Endolimax nana, E. histolytica dispar, Dientamoeba fragilis, Cyclospora cayetanensis, Cryptosporidium parvum, Chilomastix mesnili, Ascaris lumbricoides, Blastocystis  spp]
